# Supplementary material for: Contemporary epidemiological overview of malaria in Madagascar: operational utility of reported routine case data for malaria control planning
Source: Malar J. 2016 Oct 18;15:502. doi: 10.1186/s12936-016-1556-3 (PMC5070222; doi:10.1186/s12936-016-1556-3)
Supplement: Supplementary file 3 — Additional file 3. Tabulation of regions and districts by ecozone. Administrative regions and districts of Madagascar classified according to the newly designed ecozones. [file 12936_2016_1556_MOESM3_ESM.xlsx]

## Sheet: Sheet1
Region	REG_PCODE	District	P_CODE	Ecozone
Alaotra Mangoro	MDG33	Ambatondrazaka	MDG33313	Highland fringe east
Alaotra Mangoro	MDG33	Amparafaravola	MDG33312	Highland fringe west
Alaotra Mangoro	MDG33	Andilamena	MDG33316	Highland fringe west
Alaotra Mangoro	MDG33	Anosibe An'ala	MDG33317	Southeast
Alaotra Mangoro	MDG33	Moramanga	MDG33314	Northeast
Amoron I Mania	MDG22	Ambatofinandrahana	MDG22202	Highland fringe west
Amoron I Mania	MDG22	Ambositra	MDG22203	Highland fringe east
Amoron I Mania	MDG22	Fandriana	MDG22204	Highland fringe east
Amoron I Mania	MDG22	Manadriana	MDG22223	Central highlands
Analamanga	MDG11	Ambohidratrimo	MDG11103	Highland fringe east
Analamanga	MDG11	Andramasina	MDG11115	Highland fringe east
Analamanga	MDG11	Anjozorobe	MDG11107	Highland fringe east
Analamanga	MDG11	Ankazobe	MDG11104	Highland fringe west
Analamanga	MDG11	Antananarivo Atsimondrano	MDG11117	Highland fringe east
Analamanga	MDG11	Antananarivo-Avaradrano	MDG11102	Highland fringe east
Analamanga	MDG11	Antananarivo-Renivohitra	MDG11101	Highland fringe east
Analamanga	MDG11	Manjakandriana	MDG11106	Highland fringe east
Analanjirofo	MDG32	Fenerive Est	MDG32305	Northeast
Analanjirofo	MDG32	Mananara Nord	MDG32304	Northeast
Analanjirofo	MDG32	Maroantsetra	MDG32303	Highland fringe west
Analanjirofo	MDG32	Sainte Marie	MDG32302	Northeast
Analanjirofo	MDG32	Soanieran'Ivongo	MDG32318	Northeast
Analanjirofo	MDG32	Vavatenina	MDG32315	Northeast
Androy	MDG52	Ambovombe Androy	MDG52516	South
Androy	MDG52	Bekily	MDG52518	Southwest
Androy	MDG52	Beloha	MDG52513	South
Androy	MDG52	Tsihombe	MDG52514	South
Anosy	MDG53	Amboasary	MDG53519	Southwest
Anosy	MDG53	Betroka	MDG53517	Southwest
Anosy	MDG53	Fort Dauphin	MDG53515	Southeast
Atsimo Andrefana	MDG51	Ampanihy	MDG51507	South
Atsimo Andrefana	MDG51	Ankazoabo-Atsimo	MDG51505	Southwest
Atsimo Andrefana	MDG51	Benenitra	MDG51521	Southwest
Atsimo Andrefana	MDG51	Beroroha	MDG51503	Highland fringe west
Atsimo Andrefana	MDG51	Betioky Sud	MDG51506	Southwest
Atsimo Andrefana	MDG51	Morombe	MDG51504	Southwest
Atsimo Andrefana	MDG51	Sakaraha	MDG51512	Southwest
Atsimo Andrefana	MDG51	Toliary I	MDG51501	South
Atsimo Andrefana	MDG51	Toliary II	MDG51520	South
Atsimo Atsinanana	MDG25	Befotaka	MDG25222	Southeast
Atsimo Atsinanana	MDG25	Farafangana	MDG25213	Southeast
Atsimo Atsinanana	MDG25	Midongy Atsimo	MDG25215	Southeast
Atsimo Atsinanana	MDG25	Vangaindrano	MDG25214	Southeast
Atsimo Atsinanana	MDG25	Vondrozo	MDG25217	Southeast
Atsinanana	MDG31	Antanambao Manampotsy	MDG31311	Southeast
Atsinanana	MDG31	Brickaville	MDG31306	Northeast
Atsinanana	MDG31	Mahanoro	MDG31308	Southeast
Atsinanana	MDG31	Marolambo	MDG31309	Southeast
Atsinanana	MDG31	Toamasina I	MDG31301	Northeast
Atsinanana	MDG31	Toamasina II	MDG31310	Northeast
Atsinanana	MDG31	Vatomandry	MDG31307	Southeast
Betsiboka	MDG43	Kandreho	MDG43416	Northwest
Betsiboka	MDG43	Maevatanana	MDG43404	Northwest
Betsiboka	MDG43	Tsaratanana	MDG43408	Highland fringe west
Boeny	MDG41	Ambato Boeni	MDG41405	Northwest
Boeny	MDG41	Mahajanga I	MDG41401	Northwest
Boeny	MDG41	Mahajanga II	MDG41415	Northwest
Boeny	MDG41	Marovoay	MDG41406	Northwest
Boeny	MDG41	Mitsinjo	MDG41407	Northwest
Boeny	MDG41	Soalala	MDG41403	Northwest
Bongolava	MDG14	Fenoarivobe	MDG14119	Highland fringe west
Bongolava	MDG14	Tsiroanomandidy	MDG14111	Highland fringe west
Diana	MDG71	Ambanja	MDG71719	Northeast
Diana	MDG71	Ambilobe	MDG71717	Northeast
Diana	MDG71	Antsiranana I	MDG71715	Northeast
Diana	MDG71	Antsiranana II	MDG71713	Northeast
Diana	MDG71	Nosy-Be	MDG71718	Northeast
Haute Matsiatra	MDG21	Ambalavao	MDG21205	Highland fringe east
Haute Matsiatra	MDG21	Ambohimahasoa	MDG21208	Highland fringe east
Haute Matsiatra	MDG21	Fianarantsoa I	MDG21201	Highland fringe east
Haute Matsiatra	MDG21	Fianarantsoa II	MDG2120	Highland fringe east
Haute Matsiatra	MDG21	Ikalamavony	MDG21219	Highland fringe west
Ihorombe	MDG24	Iakora	MDG24221	Southwest
Ihorombe	MDG24	Ihosy	MDG24216	Highland fringe west
Ihorombe	MDG24	Ivohibe	MDG24218	Southwest
Itasy	MDG13	Arivonimamo	MDG13105	Central highlands
Itasy	MDG13	Miarinarivo	MDG13112	Highland fringe west
Itasy	MDG13	Soavinandriana	MDG13113	Highland fringe west
Melaky	MDG44	Ambatomainty	MDG44417	Northwest
Melaky	MDG44	Antsalova	MDG44420	Southwest
Melaky	MDG44	Besalampy	MDG44402	Northwest
Melaky	MDG44	Maintirano	MDG44421	Northwest
Melaky	MDG44	Morafenobe	MDG44422	Northwest
Menabe	MDG54	Belo Tsiribihina	MDG54510	Southwest
Menabe	MDG54	Mahabo	MDG54509	Southwest
Menabe	MDG54	Manja	MDG54502	Southwest
Menabe	MDG54	Miandrivazo	MDG54511	Southwest
Menabe	MDG54	Morondava	MDG54508	Southwest
Sava	MDG72	Andapa	MDG72712	Northeast
Sava	MDG72	Antalaha	MDG72710	Northeast
Sava	MDG72	Sambava	MDG72711	Northeast
Sava	MDG72	Vohemar	MDG72716	Northeast
Sofia	MDG42	Analalava	MDG42411	Northwest
Sofia	MDG42	Antsohihy	MDG42413	Northwest
Sofia	MDG42	Bealanana	MDG42414	Northeast
Sofia	MDG42	Befandriana	MDG42412	Northeast
Sofia	MDG42	Mampikony	MDG42423	Northwest
Sofia	MDG42	Mandritsara	MDG42410	Highland fringe west
Sofia	MDG42	Port Berger	MDG42409	Northwest
Vakinankaratra	MDG12	Ambatolampy	MDG12110	Highland fringe east
Vakinankaratra	MDG12	Antanifotsy	MDG12114	Highland fringe east
Vakinankaratra	MDG12	Antsirabe I	MDG12108	Central highlands
Vakinankaratra	MDG12	Antsirabe II	MDG12118	Central highlands
Vakinankaratra	MDG12	Betafo	MDG12109	Central highlands
Vakinankaratra	MDG12	Faratsiho	MDG12116	Central highlands
Vakinankaratra	MDG12	Mandoto	MDG12120	Highland fringe west
Vatovavy Fitovinany	MDG23	Ifanadiana	MDG23206	Southeast
Vatovavy Fitovinany	MDG23	Ikongo	MDG23211	Southeast
Vatovavy Fitovinany	MDG23	Manakara	MDG23210	Southeast
Vatovavy Fitovinany	MDG23	Mananjary	MDG23209	Southeast
Vatovavy Fitovinany	MDG23	Nosy-Varika	MDG23207	Southeast
Vatovavy Fitovinany	MDG23	Vohipeno	MDG23212	Southeast
